# Supplementary material for: Expression of ABCB1, ABCB5, and ABCG2 Transporters in Human Renal Cell Carcinoma and Their Underlying Signaling Pathways
Source: Curr Issues Mol Biol. 2026 Jul 21;48(7):739. doi: 10.3390/cimb48070739 (PMC13408919; doi:10.3390/cimb48070739)
Supplement: Supplementary file 1 [file cimb-48-00739-s001.zip]

Archive with 1 entries (1 files):
- cimb-4409569-supplementary.pdf
